# Supplementary material for: Functional conservation and divergence of Miscanthus lutarioriparius GT43 gene family in xylan biosynthesis
Source: BMC Plant Biol. 2016 Apr 26;16:102. doi: 10.1186/s12870-016-0793-5 (PMC4845329; doi:10.1186/s12870-016-0793-5)
Supplement: Additional file 2: — Protein sequences used for the phylogenetic analysis of GT43 family. (TXT 27 kb) [file 12870_2016_793_MOESM2_ESM.txt]

>AtIRX9
MGSLERSKKKAQVWKKAVIHFSLCFVMGFFTGFAPAGKASFFSNFETTSYTSTKSPIPPQPFENATYTQHSLLNRTLINS
QSQAPAPAESREAEGETRSLSEKEDENQVKVTPRGLVIVVTPIITKDRYKNVLLRRMANTLRLVPPPLLWIVVEKHSDGE
EKSSSTMLRKTGIMYRRIVFKEDFTSLESELDHQRNLALRHIEHHKLSGIVHFAGLNNIYDLDFFVKIRDIEVFGTWPMA
LLSANRKRVVVEGPVCESSQVLGWHLRKINNETETKPPIHISSFAFNSSILWDPERWGRPSSVEGTKQDSIKYVKQVVLE
DDTKLKGLPAQDCSKIMLWRLKFPTRTRLST*
>AtIRX9L
MASIRRTLSPMYHDRSHENGGSHKGFTIGGSSSKHNSSQFLSYLTKLLGVTSDPKSSRRGPWRRPFYQFLVFFLLGFVLG
LTPFGKMEDVNGSDRFSFEIKQPYVEERLENRKREEAAVDAVSFVAETENGKKEVNFVPKKLLIVVTPTYNRAMQAYYLN
RVAQTLRLVESPVLWIVVEGNVASFETSEILRKTGVMYRHLVCKRNMTSIKDRGVHQRNTALEHIELHKLDGIVYFADDD
NIYSLELFQSLRQISRFGTWPVAMLAQSKNKAILEGPVCNGSQVIGWHTNEKSKRLRRFHVDMSGFAFNSTILWDPKRWR
RPFSHPTRQLDTVKEGFQETSFIEQVVADESEMEGVPPACSSILNWHLHLDALDVSTYPMCCAHYWIYIKEAYEEWKKTS
EGSLG*
>AtIRX14
MALHRSIREIGMVVVVREQQQQQEEKAIIELIKIVKSKSPTSLDSSVDGSGKSLIAVFWLILHCLCCLISLVLGFRFSRL
VFFFLFSTSSTNLYSLPFRPDLPVKHLDVHTIGRTLDPGANGTTVVATATKSSRVVVGRHGIRIRPWPHPNPVEVMKAHQ
IIGRVQKEQKMIFGMKSSKMVIAVTPTYVRTFQALHLTGVMHSLMLVPYDLVWIVVEAGGATNETGLIIAKSGLRTIHVG
IDQRMPNTWEDRSKLEVFMRLQALRVVREEKLDGIVMFADDSNMHSMELFDEIQNVKWFGTVSVGILAHSGNAEEMVLSM
EKRKEMEKEEEEESSSLPVQGPACNSTDQLIGWHIFNTLPYAGKSAVYIDDVAAVLPQKLEWSGFVLNSRLLWEEAENKP
EWVKDFGSLNENEGVESPLSLLKDPSMVEPLGSCGRQVLLWWLRVEARADSKFPPGWIIDPPLEITVAAKRTPWPDVPPE
PPTKKKDQMPLSQGNTVVVIPKQQQHPTKIRKPKRKSKKSKHEPRPTDTTTQVYSSSSKHQERN*
>AtIRX14L
MKLSVFRLSYWNRRGSSFRSSPSLDPSFDGKSPSSVFWFVIHGLCCLISLILGFRFSHLVLFFLFSTSVTNLYTTPFLFA
GNGGVSQLLRLKPLETATNSTVKKNSRVVVGRHGIRIRPWPHPNPIEVLRAHQLLVRVQKEQKSMYGVRSPRTVIVVTPT
YVRTFQALHLTGVMHSLMLVPYDLVWIVVEAGGITNETASFIAKSGLKTIHLGFDQKMPNTWEDRHKLETKMRLHALRVV
REKKLDGIVMFADDSNMHSMELFDEIQTVKWFGALSVGILAHSGNADELSSILKNEQGKNKEKPSMPIQGPSCNSSEKLV
GWHIFNTQPYAKKTAVYIDEKAPVMPSKMEWSGFVLNSRLLWKESLDDKPAWVKDLSLLDDGYAEIESPLSLVKDPSMVE
PLGSCGRRVLLWWLRVEARADSKFPPGWIIKSPLEITVPSKRTPWPDSSSELPAAAIKEAKSNSKPRVSKSKSYKEKQEP
KAFDGVKVSATS*
>MlGT43A
MEPAGRSKKRAHPWVNASVHFLLCFAVGALVALAPLAASIRSPFLGPFGDAHRAVAAPPPAAPDLGLLLIVTVTQPDDGM
AKDASVARLAHTLRHVVPPLLWIVVGARNRTATARTVQLLRGTGLMFRHLTYDATNFTGGDAGDEADHQRNVALSHIERH
QLNGVVHFAGASGVYDLRFFQMLRQTRGISAWPVATISPADQKVTLEGPTCNSSQITGWYSKNSSTNRTQGISNSMVAAD
TNTTANKNSSSDHPIINISGIGFRSSLLWNSEGSLIRGNSSAGATQDFIQLVRETVILDGNKLKGVPSECFESQVMLWHM
DMQHLLHHVHTKIEQQQNPKEEKEIEQQQNLMKSDEDPTT*
>MlGT43B
MASPKHSHHRASAAPPASSNSNSKHMSNSKQHARATKQRPLSLRRAMLHSFVCFLVGLLTGFAPSDWTDAASRAAVHANA
AATAQVFRALHAMNNTAAAGALGHLLTLQHYQSYQQQGKQQQQQPPLDLVVVVTTTTTSTGLSERERRSAGLTRTAHALR
LVSPPVVWLVVESAREAGPTARLLRRTGVVYRHLTYGENFTSEAWEEERHHQRNQALAHIEQHRLRGVVLFAGLADVYDV
RLLEHLRRIRTVGAWPVATVWEQEKRVAVEGPVCTTAGTGTATAAWFSVSASEEAASTSPSPPVMTDDSVHGFAFASDLL
WDPARWDRFPTSEPDQSQDSIKFVQRLVVADYNKTRPIPEYSNCSQIMVWRVDTTLL*
>MlGT43C
MARRNAGAMQREGSAGSVKDWSEFDPSPSPKLAYSQSYVAMRGLLTSVASLDPVRMSSSLKSLWAALSSHRHARSLERPK
YKGVNWKRPMFHLLVCFLVGVFIGFTPLFSLDLSNNIDSENETLPFDGDVVDRQMLELKSTKLEPFVAAAETEATEEQLV
DESPPVPAMLDDEADFIEASHVQPSVNDSDFVARKQLIIVTTTSVRPHQAYYLNRLAHVLKNVPPPLLWIVAEWPYQSRE
TAEILRSSGVMYRHLICNRNSTNIRKIIVCQKNNAIFHIKKHRLDGIVHFADEDRVYSVDLFEDMRKIRRFGTWPVATHV
GARYKVVLEGPVCRGNQVTGWHTNQRRGVPRRFPIGFSGFAFNSTILWDPQRWNSPTLESIILHSGGRGGLQESRFIEKL
VEDETQIEGHADNCTRVMVWNFDLEPPQLNYPTGWLLQKNLDIIVPIT*
>MlGT43D
MASSRRNSGVILREGSVRDWSEFNDPLPSPKLLYSQSYVAMRGLLASVISLDFFLLWSKLKSAYMAMTSQRHSRSQERSK
SKGLSCRRVAVHLLFFFMVGIFIGFMPLFSVDIYKKIVSENERLPFHEGVIETETMGTKVKELETVVVEKEVELIDEPQV
QESPPVPAMLDDEADFAESAPALPGIEESDIVMKKLLIIVTITSVRPRQAHYLNRLAHVLKVVQAPLLWLVVEWPEQSYE
TAEILRSSGVMYRHLVCRKNTTSVRKIAVCQRNNAIYHVKRHHLDGIMHFADEERSYSAYVFEEMQKIRRFGSWPVAIHV
GTKYRAVLEGPICKGNRVMRWHTVQTVQKKSLTRRFPIGFSAFAFNSTMLWDPQRWNRPPMDSVIVHSGGKGGLQESQFI
EKLVKNERQIEGLPDNCNRVMVWNFNLEPPQLNYPTGWAIYKNLEADMPVI*
>MlGT43E
MASIRRPHSPAKQHLLRHHHPFVTSSPPSSPLRHSSSSSSSPRTHHHGGYPHPFLFFTRRPLPRFAAFFLLGSFLGLLHF
LSHLPHQTPHLRPSSPNPTAVLLPHHQLPIVRLHDDDESSDADRNKLLVVVTPTRARAAQAYYLSRMGHTLRLVDPPLLW
LVVEAGKPTPEAAAALRGTTVLHRYVGCCDKLNASDSDDGALRFRPHQMNAALELIENHRLDGIVYFADEEGVYSLDLFK
RLRQVRRFGTWPVPVISENRKDGVVLEGPVCKQNQVVGWHTSEHVSKLRRFHVAMSGFAFNSTMLWDPKLRSHLAWNSIR
HPDTVKEGFQVTTFIEQLVEDESQMEGIPADCSQIMNWHVPFGSENLAYPKGWRVATNLDVIIPLK*
>MlGT43F
MRAHRIMERVQEEQRRWYGVKEPRQVLVVTPTYSRAFQALHLTGLLHSLRNVPYPLTWIVVEAGGTTNATASMLARSGLT
FVHIPFPDRMPHDWADRHATENRMRLHALRVIRERKMDGVVVFADDSNVHSMELFDEVQKVQWMGAVSVGILAHTGRADQ
LRLSEEDKQNMPLPVQGPACNSSGHLAGWHTFNSLPFSGKTATVVGEAAPVLPRGLEWAGFVLNSRMLWKEADGKPDWVK
DLDAVGENGEEIENPLTLLNDPSSVEPLGNCGKKVLLWWLRVEARADSKFPQGWVIEPPLEVVVPAKRTPWPETTTELPS
ELLDDKQEQEDRRLSRANKSSRPRGTTKRKGDPQGQEN*
>MlGT43G
MAVGFRFSRLIVYLLFLPTPPINPAAHLVSLVSPPAVVLAGANATAMATITTTTTTTTTVTTTTTVAAEIGAHPQPQQQH
HHHGPVFVGRHPIRVRSWPHPDPTELLKAHRILAAVQNAQRSTKHRGAGPARPVIAVTPTTTSALQVPSLMSLAHTLRLV
DAQLVWIVVEPGHRTDAVAAVLSHSNLDFLHITGPGDSTASLRLHALREIRTKRMDGIVVFADENSILRTELFDEAQKVT
TVGALPVGILGEDDGTSESFLQAPSCDAEGNLVGYRVSEETVLPASRSDMLMSSRLEWAGFVVNARALWEDTKERPVWVR
DLSAIDDADARAASPLALVTDAGRVEPLASCAQAALAWSLRSDSLHDVKFPHEWKIDPPLLNNGARQQTVQPDTQPMQTT
LASTEDQH*
>MtAC225517_25
MASIRRTLSPVPRPATAANVDVCSVSSPLSKSSPSPQKFFPSYGFLPSSFTSPDSSAFLLGVFFPRSFRNIEKSKPKGQL
WRKVLFHFFICFMVGVSIGLIPLASTNLSLNLISRNQGFSFEVKKFQSLENVKINDTPLVDEVVKFDATLISAVQEQELT
DGVTYNISDSQFGDESYLESQKLFIIVTPTYNHLYQAYYLHHLSQTLKLVSPPLLWIVVEMNSQSDETADILTSSGIMYR
HLICKMNLTNTSHRSILMRNVAIAHIETHRLNGIVYFANNDNIYSVELFQQMREIRRFGTWTVARLSKDRSGILLQGPIC
NGSEVIGWHTNNESGGNSKRFHAEMQGFAFNSTILWDPKKWHRPSLKPIRQLESVKENLWVSTLIEQIVKDESEMEGLMN
DCSRVMVWNIDLESSYSFYPKKWITENNLDVIWNFPLVILFCTAGEDHKELKVIMLVLYCLLSSSQMAMPIRISHSPSQ*
>Mt3g127830
MASFRRTLSPAYHDRHYINGDGTAFSPSSPSHKLPSSNTNYSAIASSFQRLIGGVFMRRYNRKGQWRKVAFRCVLCFFVG
FLLGMFPFGNLIHEIPQQQRENNDNIIAFDINKTPQSDAKSILNNRVLKKHVSVGGGDADDEDEDKKGKGFMIEQVSLSS
NMNAEKDNENLKERELGESEKIDIVARKQLIIVTPTYNRSFQSYFLNRLGQVLRLVPPPLLWVVVEMNSASMETAELLRK
TGVMYRHLVCTKNSTDVKDRGVHQRNKALEHIEHHKLDGIVYFADDDNVYSLDLFQTIRDISRFGTWPVAMLAPSKNKAI
LEGPVCNGSQVLGWHTNEKSKRLRRFHVDMSGFAFNSTILWDPKRWRRPTSNPIRQLDSVKEGFQETTFIEQLVEDESQM
EGSPPGCKKIMNWHLHLNVHNIVYPKGWMLEKNLDAVIHIK*
>Mt5g016530
MKLSTLQQSYINRRTNSFRGLDSDNGAGAVKSPATIFWLVLHGVCCLISLVLGFRFSRLVFFFLFSTSSTNIYTVPFTSG
TGAGITVPVETQQNVLTNGSSVVASRVVVGRHGIRIRPWPHPDPVEVMKAHGIISRVQNEQRLLFGVKNPRKVIVVTPTY
VRTFQAMHLTGVMHSLMLVPYDLIWIVVEAGGVTNETASIIGKSGLKIIHVGFNQKMPSLWEDRHKVESLMRLHALRIVR
KERLDGIVMFADDSNMHNMELFDEIQSVKWIGAVSVGILLHSVDAAEISSLVQKEGDEDTMPMPVQGPACNGTDKLVGWH
TFNSLRYTGRHAVYIDDRAPVLPTKFEWSGFVLNSRLLWKDVDDKPEWIKDLDALDGDGEKIESPLSLLKSTSVVEPLGS
CGRHVLLWWLRVEARTDSKFPARWVIDPPLDITVPSKRTPWPDSPPELPSNENEKVFAAGAEVHSNTHTTKTKTPRSRRS
RSKRKHDTKVIGVQVSTHSEQTEI*
>Mt7g120990
MGLVERSKKKTHLWKKAMLHFSLCFVMGFFTGLAPTGKSLIFSSKFEISVSNRTEVVAPQPSQISTKNGNKSWTAPAPRI
HSQKTAAAATTKLHVKPLPQLKPKRLLIIVTPTSTKLPYHNVFLRRLANTIKLVDQPLLWIVVEAKTESTELPEILRKTG
IMYRHVVFSEEFMDLEAELNHQRNLALRHIEHHRLSGIVHFAGLSNVYDLQFFQQLRDIEVFGTWPTALLLANRKRVIIE
GPVCDSSQVIGWHLRSMNNETITSPIHISSFAFNSSILWDPERWGRTSSVKDTSQNSIKFVKQVVLEDEAKLKGIPPYCS
KILLWRFNFFYRRTISKH*
>Vv01025636001
MGSSERSKKRVQLWKKAVVQFSLCFVMGFFMGFAPAGKASFFSSNAAALNQSQTLMAETPVEVPARRLAYTLRLVPPPLL
WIVVEAQTDSSEVSEILRKTGIMYRHLVSKENFTEPAAEMDHQRNLALSHIEHHKLSGIVHFAALSNVYDLRFFDEIRDI
EVFGTWPMASLSANRNKVIMEGPVCDSSQVIGWHLKKMNNETETRSPLHISGFSFNSSILWDPERWGRPSSVQDNSQNSI
KFVKEVALEDESKLKGIPQEDCSRILLWNLHIPVGTIPRYHQRLTPLDDSRR*
>Vv01035647001
MASIRRTLSPAPRDRTLLNGEACSVPSPLSKSSSSTQNYSPEGRLLSPSFSSSDSRLAWYRIQAFIIGILSQRSSRPLER
SKSRGHVWRRALFHFSICFMVGVFTGFTPFVSMNLSMNLMSKHQAFYFGLIPPVGKLQAYGFVSSKREMPSLNSGITDNN
VTLGPQAMKQELVNGTAGDVNTPTLIQNSNLVSRKLLIIVTPTYARPFQAYYLNRLAHTLKQVPPPLLWIVVEMMSQSAE
TADMLMRTGVMYRHLMCNKNLTDIKDRGVHLRNTALSHIETHRLDGTVYFADDDNIYSVDLFEQIRQIRRFGTWTVAKLM
ESKSKTLLEGPVCNGSQVIGWHTNEMTRRFRRFHTEMSGFAFNSTILWDPKRWHRPTLEPIRQLDTVKEGFQVSTFIERL
VEDESQMEGLPEGCSTIMVWHLHLESSHSFYPREWLMKNNLDVIAQLA*
>Vv01009245001
MASIRRTQSPAYHDRPYQNGGTSFSVSSPSQKLLSNGKCSSPLPFFSSYGVGIRRFVAGAFLQKYSRKVWRRSAYRCLVF
FLLGFLLGMSPFGEVEDIKSQDFSFEIKPSPVNRQSKTKERFNFIPKKQIIVVTPTYNRALQAFYLNRLGQVLRLVPPPI
LWMVVEMNVASMETAEILRKTGVMYRHIVCTKNSTNVKDRGVHQRNAALEHIEHHKLDGIVYFADDDNIYSLELFKGLRE
ISRFGTWPVAMLAQSKNKAILEGPVCNGSQVIGWHTNEKSKRLRRFHVDMSGFAFNSTILWDPKKWRRPTSAPIQQLDTV
KEGFQETTFIEQLVEDESQMEGTPAGCSRIMNWHLHLEARNLVYPRGWLLQKNLDVVLPIK*
>Vv01022064001
MKLSALQQSYTNRRSNSFRAAGGLDSSVDGSGKSPAAIFWLVLHGLCCLISLVLGFRFSRLVFFLFFSTASNGGTSGLYP
SRVVVGRHGIRIRPWPHPNPDEVMKAHRIIERVQREQKLQFGIKNPRTVIVVTPTYVRTFQTLHLTGLMHSLMNVPYDLI
WIVIEAGGTTNETASLLAKSGLRTIHIGFDRRMPNSWEDRHRLEAQMRLRALRIVREEKLDGILMFGDDSNMHSMELFDE
IQKVKWIGAVSVGILAHSGNTDELSSVAHKKAEEENLPPPVQGPACNSSEKLVGWHIFNSLPYVGNGATYIDDRATVLPR
KLEWSGFVLNSRLLWKAAEDRPEWVKDLDKLDGVREEIESPLSLLKDPSMVEPLGSCGRKVLLWWLRVEARTDSKFPARW
IIDPPLEVTVPAKRTPWPDAPPELPSNVKEISIQEHTEKRHAKSRASRSKHSSRSKRKHESRTADPQVSSKVSEE*
>Sm78265
MPLQDPKKLLIIVTPTYTRPFQAMYLTRLAHTLKLVDPPLLWIVVEMPGQSLETASLLRKTGVMYRHLACEKNLTNVKDR
GTQQRNLALQHIERHQLDGIVYFADDDNFYSLELFDQLREIKRFGTWPVAMLAHSKSKTILEGPVCDGHKVTGWHTNEKS
KRLRRFHVDMSGFGFNSTILWDPRRWKRPTTQPVRQLDTVKEGFQETTFIEQLVEDENQMEGLPSGCSKIMVWHLHLESQ
IASYPSNWKMDKFLEPVIHL*
>Sm12082
GVLIGPGPLIRLCLHAVACIASLVIGFRFSRETLLVLLIDVGIKFPYVEPGLGVRDGVRDGGGRLPEARTKSGRVHVGRH
EILIRPWPHPDSAEIYRAHALLERVQVEQQSLYGPKERKTVIAITPTFARTFQAIHLLGVMHTLRAAPGPVIWIVVEAGG
RSNETASILASSRLEFVHLGVKDAMPVAWEQRRRMETRLRIEGLSHVRREKLDGLILFTDDSNVHSLQLFDEIQKVKWIG
ALSVGLLETGSGATETASSMVAAASSAKPRLPVQGPACNETCHVVGWHVLRPSPVDGEDDSSSSFTDVAGGLTDVATHLE
WSGFVINSRAVASTRRKPEWINEWKEWISEDSGSPLRLAKDQGFIEALGNCGREVMLWWIRVEARADSRYPPRQVALCPT
RGYHIYQLTRLPHRWSLTSPLEITVPAQRTPWPE*
>Sm416278
MSSGSSLMIWSGWSSGFSSIAALGVSVHLVACIASLMLGMELSLILFSSSSDYHRANRGQPLLLESTIASHGAGGAPRMA
MSAAGPPKTMASSSPSSCVHPGRHPIIVRPWPHPNPRELAAAQAIMDRVQLEQRRAFEEEELMNKKQEVIVVTTLGDCKV
GQQRERRMQVLLRLGAMANTLACAASRASISWIVMECSNFTNDHQRDTTREVLSRSRATKFALLEPRMDDLASSMALSRR
IQSLRSIFLASFIRENKMEGIIVFIDEHSTASLHLFDELQKVARVAAFPAGLARTSPPLHGVFTQRTTFGSAGKLVNGWE
LSSNSSNTSIVQSVPAHEWTGLAFNSKMLWSEERFSWARVWDEWIMLYPNSTVFGELYGLIRDIKIVEVLGSDEVALSSS
KREFFSVEVHEQQDSHQAQSVPKFLLHSVEDSDAIGQGVRKHMNNNNNNINIHINFKNKCDRADLKDDIHKDDQREEKHK
EQRDNQEKHNKREDKDEKKTFPYVENVVEL*
>OsGT43A
MGTAAVAAAERPKQRRSSHLWKKALLHFSLCFVMGFFTGFAPSSSSSWRAGSGGGGGVQPRHQLAASHVAVNQQVSLVPD
AAAAEAAGVGNGAVVDVGDDEGGEGARRMLIVVTTTRGERRRRRGELLRLAHTLRLVRPPVVWVVVEPAADAAATAEVLR
GTGVMYRHLAFRPEENFTTADAEAHAQRNAALAHVEKHRLSGVVHFADAAGVYDAHFFDEIRQIEAFGTWPVATMSAGEK
KVVVEGPLCSDSKVVGWFSRDFNDGTTRAVTYNTEADLNPAGAAGTRAHTIDVSGFAFNSSILWDPERWGRPTSLPDTSQ
DSIKFVQEVVLEDRTKLKGIPSDCSQIMVWQYTMPMQVHAQTSTPKTHNRR*
>OsGT43B
MGSSTDHGGAGGRGKKGSGSQLWKKALLHSSLCFVMGFFTGFAPSSVSDWTSAAVSAGGVGSSHVVRSLHATGGAAVNRS
LLAQAAAGAVDAGPQPLLVVVTTTESTPSAAGQRAAALTRMAHTLRLVPPPLLWVVVEANPDVAATARLLRTTGLMYRHL
TYKDNFTVADAAAGKERHHQRNVALGHIEHHRLAGVVLFAGLGDTFDLRFFDQLRQIRTFGAWPVATMSQNERKVVVQGP
ACSSSSVAGWFSMDLSNATSPVAVGGAGYGAAAARPRELDVHGFAFNSSVLWDPERWGRYPTSEPDKSQDSVKFVQQVVL
EDYSKVRGIPSDCSEVMAKLRTVSQQLEATWRSALAIINELLRACASVHGHVRSKLDSLYRSDFPQTEPETLICLIHDHA
SHYIYGGRFLSGDFC*
>OsGT43C
MASAGGCKKKTGNSRSRSPRSPVVLRRAMLHSSLCFLVGLLAGLAAPSDWPAAAGAAVFLRTLRASNVIFSRSSNRPQQP
QLVVVVTTTEQSDDSERRAAGLTRTAHALRLVSPPLLWLVVEEAPAEKHAAPPTARLLRRTGVVHRHLLMKQGDDDFSMQ
ISMRREQQRNVALRHIEDHRIAGVVLFGGLADIYDLRLLHHLRDIRTFGAWPVATVSAYERKVMVQGPLCINTSSSSVIT
RGWFDMDMDMAAGGERRAAADRPPPETLMEVGGFAFSSWMLWDPHRWDRFPLSDPDASQESVKFVQRVAVEEYNQSTTRG
MPDSDCSQIMLWRIQTTL*
>OsGT43D
MDSEERSKKRLRLWSRAVVHFSLCFAIGVFAALLPLAATGATSIDSIRASFRPTVAATPPVPELDLLLIVTVTRPDDDDD
DGMSQEASLTRLGHTLRLVEPPLLWIVVGAENTTATARAVNALRGTRVMFRHLTYAAENFTGPAGDEVDYQMNVALSHIQ
LHRLPGVVHFAAASSVYDLRFFQQLRQTRGIAAWPIATVSSADQTVKLEGPTCNSSQITGWYSKDSSSNITETTWDSSSN
TTQTTWDSSSNKTQTTTLAALDTNASKQNSSSGPPEINMHAVGFKSSMLWDSERFTRRDNSSTGINQDLIQAVRQMMIND
EDKKRGIPSDCSDSQIMLWHLDMPRHTPKIEQATPEKESLTKGDEEESHDMTLDNVVPKTEEHETLEKENLMKGDEKGSH
DMMLDNVVAKIEEQETPEKENLTKGEEKESHDMMLDNVVAKIEEQETPEKENLTKGDEKESHDMMLDNVVAKIDEQETTE
KESLTKGDEKESHDMMLDNVVAKIEEQETPEKESLTKGDEKETHDMMLDNVVAKIEEQETPEEGKTKEG*
>OsGT43E
MVSSRRNTGGIQRDGSLRDWSEFVDPSPSPKLLYSQSYVAMRGLLSSLVSMDFALLSSRLKSAWAAILSQRHTRSPERSK
SRGLSCKRLAFHLFVCFMVGIFIGFMPFFSVDVSQKIVSENGRLPFDEGAVDRGMVDGKVKELETIVVEKEVDIIDESEV
EESPPVPAMLDDEADFVESAPAIPDINDLDITVRKLLIIVTITTVRPQQAYYLNRLAHVLKTVQSPLLWLVVEWPDQSFQ
TAEILRSSGVMYRHLICRKNTTSVRKIAVCQRNTAIYHIKKHRLDGIMHFADEERSYMSDVFEEMRKIRRFGAWPVAIHT
GIKYRVVLEGPICKGNRVTGWNTIQNIQKKSAVRRFPVGFSGFAFNSTMLWDPERWNRPPMDSVIVHSGGRGGLQESRFI
EKLVKHERQIEGLPEDCNRVMVWNFNLEPPLLNVPPGWSLHKNLDAVIPVT*
>OsGT43F
MSRRNAGAMQREGSVKDWEEFDPSPSPKLAYSQSYVAMRGLLTSVASLDLVLMSSSLKSAWAAISSHKHARSLERSRSKG
MSLKRAMLQLLVCFMVGIFIGFTPPFSVDLPGKIASENGRLPFDGDAIDRRQMVERQGTKLEPFVAEAESEASSEPQVEE
GPPVPAMLDDEADFVEASPIVHSVNDSGIVVRKHLIIITTTSVRPHQAYYLNRLAHVLKDVPPPLLWIVAEWPYQSRETA
EILRSSGIMYRHLICNRNTTNIRKIVVCQKNNAIFHIKKHRLDGIVHFADEERAYSADLFEEMRKIRRFGTWPVAIHVGT
KYRVVLEGPVCKGNQVTGWHTNQRRGVSRRFPIGFSGFAFNSTILWDPQRWNSPTLESIIVHSGGRGGLQESRFIEKLVE
DESQMEGLGDNCTRVMVWNFELEPPQVNYPIGWLLQRNLDAVVPIT*
>OsGT43G
MAAPPCPPRRPISAPCFLLCFLLGFVAGLFPFAHRHLHLDLHLPLPPPATAILVREDPPSVVVDVDTPLPAAAEERKLLL
VVTPTRARPLQAYYLRRLAHTLRLAPSPLLWLVVESGAATRDTAALLRGCGVMYRHLSSPVPDAPQDRPRRRGRRQDRPA
VDSRARQRNTALDHIEHHRLHGIVYFADEDNVYSLDLFYHLRDIRSFGTWPVATLAPGKSKTILQGPVCEGSRVVGWHTT
DRSKNQRRFHVDMSGFAFNSSKLWDAKNRGHQAWNYIRQLDTAKEGFQETAFIEQLVEDETHMEGVPPGCSKIMNFHLHL
EDKNAIYLNGWQTTQNLDVIIPLKKEARPLL*
>OsGT43H
MASIRRPHSPAKQQHLLRHGHLGPFASSSPPSSPLRHSSSSSSPRSAAHHHHHLLAAAGHTSFRRPLPRFAAFFLLGSFL
GLLHFLSHLPRPLGPIPNPNSHHRHRDPFPILQHPHPPSTPHSNHKLLIVVTPTRARPSQAYYLTRMAHTLRLLHDSPLL
WIVVQAGNPTPEAAAALRRTAVLHRYVGCCHNINASAPDFRPHQINAALDIVDNHRLDGVLYFADEEGVYSLHLFHHLRQ
IRRFATWPVPEISQHTNEVVLQGPVCKQGQVVGWHTTHDGNKLRRFHLAMSGFAFNSTMLWDPKLRSHLAWNSIRHPEMV
KESLQGSAFVEQLVEDESQMEGIPADCSQIMNWHVPFGSESVVYPKGWRVATDLDVIIPLK*
>OsGT43I
MKLPLLRPLWPMLSPAAGSPDSPPEPSKPSLPAAWLLLHALFCATSMAVGFRFSRLIVYLLFLPTPINPTAHLVSLVSPP
VMLAAANATTTITTTTTTTTTTVTTTTVAAEVGAHPQHHHHGPVFVGRHPIRVRPWPHPDPNELLKAHHILAAVQNAQRS
SRRRGAGPPRPVIAVTPTTTSALQVPSLTSMAHTLRLVDGPLTWIVVEPEHHTDAVAAVLSRSNLNFLHITGPDSSTSRL
RMHALREIRKRKMDGVVVFADENSILRTELFDEAQKVKSVGAVPVGVLGEDEGTSETFLQAPSCDAEGKLVGYHVSEETM
LPANRGDMLLSSRLEWAGFVVNAQALWEGGGAASRPEWVSDIDAIDDGAAASPLSLVTDAARVEPLASCGQAALAWSHRS
DALHEVKFPHEWKIDPPLVTIASRQQDAKPETPLKRTTLLNTEGQH*
>OsGT43J
MMKSLLPQSQLRRSAAAASAARSSGGGAGSGGADGAGSDGGAGGRAPATSTFWFLLHALCCLVSLFLGFRFSRLLFFLLF
STTALYSSTSSSSSSAVLRATTTTTTTTTTTTTTTNTFTLSFQANPNPPPSNLSNHTALDAAGAAGHTQSHVVVGRHGIR
IRPWPHPDPVEVMRAHRIMERVQEEQRRWYGVKEPRHVLVVTPTYSRAFQALHLTGLLHSLRNVPYPLTWIVVEAGGTTN
ATASLLARSDLTIVHIPFPDRMPHDWADRHATENRMRLHALRVIRERKMDGVIVFADDSNVHSLELFDEVQKVQWMGAVS
VGILAHTGTADQPRLSEEDKQNMPLPVQGPACNSSGHLAGWHTFNSLPFAGKTATVVGEAAPVLPRGLEWAGFVLNSRIL
WKEAEGKPDWVKDLDAVGENGEEIENPLILLNDPSSVEPLGNCGKKILLWWLRVEARADSKFPQGWVIEPPLDIVVPAKR
TPWPETTAELSAELVDSKQDQEGRRLSRTDRSSRSRSTTKRKEN*
>Sb02g044020
MASPKHSHQHRASAAPPASSNSHSKHMSKQHYARAAASSTKQRPLSLRRAMLHSCVCFLVGLLTGFAPSDWTDAASRAAV
HANAAATAQVFRALHAMNNTAAAGALGHLLTLQHYQSSYQQPQQPPPLDLVVVVTTTTTSTGLSERERRSAGLTRTAHAL
RLVSPPVVWLVVESAREAGPTARLLRRTGVVYRHLTYGENFTSEAWEEERHHQRNQALAHIEQHRLRGVVLFAGLADVYD
VRLLENLRHIRTVGAWPVATVWEQEKRVAVEGPVVCTTAGTGTGTGTAAAWFSSSGSVSPTPPVLTDDSVHGFAFASDLL
WDPARWDRFPTSEPDQSQDSIKFVQRLVVADYNKTRPIPDYSNCSQIMVWRVDTTLL*
>Sb03g005410
MEPTERSKKRVHPWINARVHFLLCFAVGALVAVAPLAATGASSATTIRSSFLGPFIDAHRAVAAPSPSPPAAPDIGLLLI
VTVTRPDDGGMAQDASVARLAHTLRHVAPPLLWIVVGARNRTATARTERLLRGTGLMFRHLTYDATNFTGADAGDEADHQ
RNVALSHIELHRLNGIVHFAGASSVYDLRFFQTLRQTRGISAWPLATISPADQRVTLEGPTCNSSQITGWYSKDSSTNRT
QIIANSMGAADTSANKNSSSDHRIINTSGVGFRSSLLWNSERSLIRRRNSSVGATQDFIQFVREIVILDGNKLKGVPSEC
FESQVMLWHMDMSTFTLNTEEDKEIEQQQIPKEEKKIEQQQNSEEEKEIKQQQNPKEEKETEQQQNSEKEKEIEQQQNPE
EEKEIEQQQNLMKSDEDPTT*
>Sb09g002200
MGTGALAVAAAAPADRANKQRRAGGGAHLWKKALLHFSLCFVMGFFTGFAPSSSSSWKAATTTPHPPHRPGDRLAASRVA
VDVNARATLPPPASAGDALGVGGATVDVGDEYEEGDANGQRRRLLIVVTTTRSGPGERRRRRGELLRLAHTLRLVRPPVV
WVVVEPAADAPATAVVLRGTGVMYRHLAFKPEENFTTAEAEAHAQRNAALAHVEKHRLAGVLHFADAAGVYDVGFFDQIR
QIEAFGTWPVATMLAGEKKVVVEGPLCSASKVVGWFSRDFNDGTTRSVTYNTEVDLNPAGAAGTRAHTIDVSGFAFNSSI
LWDPERWGRPTSLPDTSQDSIKFVQEVVLEDRAKLKGIPSDCSQIMVWQYSVPSSQ*
>Sb01g038640
MGSSTDHGGAGGRGKKQAGGSQLWKKALLHSSLCFVMGFFTGFAPSSVSDWTSAAVAAGRVGSSHVVRALPTAAAAGGSG
AVNRSLLAHGAAGGLLGLGDPASPRPLLVVVTTTESTPAASGERAAALTRMAHTLRLVGPPLLWVVVEAAPEVPATARLL
RATGLMYRHLTYKDNFTAADAAAGKERHHQRNVALGHIEHHRLAGVVLFAGLGDVFDLGFFDQLREISAFGAWPVATMWR
DERKVVVRGPACSASAVTGWFSQDFSSNVNGTAPASASTARPSEVDVHGFAFNSSVLWDPERWGRYPTSEPDKSQDSMKF
VQQVVLEDLSKVKGIPSDCSEVMVWHVDTTAPSSSSSSQPSMHNKRR*
>Sb09g028220
MVSSRRNSGVILREGSVRDWSEFNDPSPSPKLLYSQSYVAMRGLLASLISLDFFLLSSKLKSACAAMTSQRHSRSQERSK
SKGLSCRRVAVHLLFFFMVGIFIGFMPLFSVDVYKKIVSENERLPFHEGVIETETMGTKVKELETVVVEKEVELIDEPQV
QESPPVPAMLDDEADFAESSPALPGIEESDIVAKKLLIIVTITSVRPQQAYYLNRLAHVLKAVHAPLLWLVVEWPEQSYE
TAEILRSSGVMYRHLVCRKNTTSVRKIAVCQRNNAIYHIKRHHLDGIMHFADEERSYSADVFEEMQKIRRFGSWPVAIHV
GTKYRAVLEGPICKGNRVMGWHTVQTAQKKSLTRRFPIGFSAFAFNSTMLWDPQRWNRPPMDSVIVHSGGRGGLQESRFI
EKLVKNERQIEGLPDNCNRAMVWNFNLEPPLLNYPRGWAIYKNLEADMPVI*
>Sb03g030990
MARRNAGAMQREGSAGSVKDWSEFDPSPSPKLAYSQSYVAMRGLLTSVASLDPVLMSSSLKSLWAALSSHRHARSLERPK
YKGVNWKRPMFHLLVCFLVGVFIGFTPLFSLDLSNNIDSENETLPFDGDVVDRQMLELKSTKLEPFVAAAESEATEEQLV
DESPPVPAMLDDEADFIEASHVQPSANDSDFVARKQLIIVTTTSVRPHQAYYLNRLAHVLKNVPPPLLWIVAEWPYQSRE
TAEILRSSGVMYRHLICNRNSTNIRKIIVCQKNNAIFHIKKHRLDGIVHFADEERVYSVDLFEDMRKIRRFGTWPVATHV
GARYKVILEGPVCRGNQVIGWHTNQRRGVPRRFPIGFSGFAFNSTILWDPQRWNSPTLESIILHSGGRGGLQESRFIEKL
VEDETQMEGLTDNCTRVMVWNFDLEPPQLNYPTGWLLQKNLDIIVPIT*
>Sb06g000430
MASIRRPHSPAKQHLLRHHHPFATSSPPSSPLRHSSSSPRTHHHLAAAAAAGGYPHPFLFFTRRPLPRFAAFFLLGSFLG
LLHFLSHLPHQTPHLRPSTSPNNPTTAAVLPIVRLHDDDDATTNKLLVIVTPTRARAAQAYYLSRMGHTLRLVDPPVLWL
VVEAGKPTPEAAATLRGTTVMHRYVGCCDKLNASSVDDDRLRLRPHQMNAALELIENHRLDGIVYFADEEGVYSLDLFKR
LRQVRRFGTWPVPVISENRKDGVVLEGPVCKQNQVVGWHTSEHASKLRRFHVAMSGFAFNSTMLWDPKLRSHLAWNSIRH
PDTEKEGFQVTTFIEQLVEDESQMEGIPADCSQIMNWHVPFGSENLAYPKGWRVPTNLDVVIPLK*
>Sb03g011010
MAALPPFSPRRPFSSPCFILCFLLGFVAGLFPFAHRHLHLDLHHLPLPVPDPPPTPPPAAPTQAAPTPPPTTTTLIVVTP
TRARPLQAYYLHRLAHTLRLVPQPLLWLVVDRGAATRETAALLRGCGLMYRHLPSSHRGDAPDDARRRGATHEHPAERGL
QRRQRNAALDHIEHHRIHGLVYFADEDNVYSLDLFHQLRGIRSFGTWPVAMLGVGKSKTLLEGPVCDSSQVVGWHTNERD
KRQRRFHVNTSGFAFNSSMLWDADKRAHQAWNYIRLLDTVRDGFQATTFVEQLVEDETYMEGIPTGCSKIMNVNLHLEDK
HLVYPKGWQMTENLDVLIPL*
>Sb10g027970
MRAHRIMERVQEEQRRWYGVKEPRQVLVVTPTYSRAFQALHLTGLLHSLRNVPYPLTWIVVEAGGTTNATASMLARSGLT
FVHIPFPDRMPHEWADRHATENRMRLHALRVIRERKMDGVVVFADDSNVHSMELFDEVQKVQWMGAVSVGILAHTGTADQ
LRLSEEDKQNMPLPVQGPACNSSGHLAGWHTFNSLPFSGKTATVVGEAAPVLPRGLEWAGFVLNSRMLWKEADGKPDWVK
DLDAVGENGEEIENPLALLNDPSSVEPLGNCGKKVLLWWLRVEARADSKFPQGWVIEPPLEVVVPAKRTPWPETTTELPS
ELLDDKQEQEDRRLSRANKSSRPRGTTKRKADPQGQEN*
>Sb06g030810
MKLPLLRPLWPGLGPAAGPADAAPEPAKPSLPATWLLLHALFCATSMAVGFRFSRLIVYLLFLPTPPINPAAHLVSLVSP
PAVVLAGANATAMATITTTTTTTTTVTTTTTVAAEIGDHPQPQHHHHHHGPVFVGRHPIRVRAWPHPDPSELLKAHRILA
AVQNAQRSTKRRGAGPARPVIAVTPTTTSALQVPSLTSLAHTLRLVDAQLVWIVVEPGHRTDAVAAVLSRSNLDFLHITG
AGDSTASLRLHALREIRTKRMDGIVVFADENSILRTELFDEAQKVTTVGAVPVGILGEDDGTSESFLQAPSCDAEGNLVG
YRISEETVLPANRSDMLMSSRLEWAGFVVNARALWEDTKERPVWVRDLSAIDDADARAASPLALVTDAGRVEPLASCAQA
ALAWSLRSDSLHEVKFPHEWKIDPPLLNTGARQQTVEPETQPMQTTLASTEDQH*
>Pp1s52_108V6
MASFRKTSSEETVDSRVIATGNTAPSQQRQPLRSVALSQAQAVLLFPWYVRTRIVGRAEVSQKGAAKMSSWKKLLIQFGV
CFAVGLCLGWFTPHKWMLDSLPVERKSVFGDGKFAEAEVFGRSEAANALAGMENVTKRKDMISVNGAGNFSGLDVNFDMP
LEPRKLLIIVTPTYVRPFGSYYLTRLAHTLKLIPPPLLWLVVEMRYQSLETSQLLRETGIMYRHLVCDTVLTNVKDREAY
QRNTALAHIEQHELDGIVYFADDDNIYTLELFEQMRNITRFGTWLVGLMAPGKSRAILEGPVCEGEKVLGWHTSERRKRL
RRFHVDMSGFAFNSTILWDPRRWNRPTSEPIRHRDTIREGFQETTFIEQLVPDESYMEGRPLGCLKVMVWHLHLEAPKGF
PYPARWTLTTPLKANMPLHKDD*
>Pp1s1_540V6
MVMASLRKTLLQKIRDPRAAIAGKTAPSQQQHTHPLLALLATAALSLAQALLLLPCYLHMRLVGPAEGSQKGAAKMSSWK
KLLVQFGVCFTIGLCLGWFTPHKWMQHSLAVDGRPFFGDAKTTDVDLSGRFVATNALMDAKTATKGRDMISFDAAKNNFS
GVGVNFEMPLEYRKLLIIVTPTYVRPFGAYYLTRLAHTLKLVPPPLLWLVVEMHYQSLETAQLLRETGIMYRHLVCDKNL
TNVKDRAASQRNTALAHIEHHELDGIVYFADDGNMYTLELFEQMRNITRFGTWLVGILAPGKSRVVFEGPVCEGEKVIGW
HTSDRSKRLRRFHVDMSGFAFNSTMLWDPRRWKRPTLEPIRQLDSIKESSQQTSFIEQLVPDESYMEGRPPGCLKIMVWH
LQLEAPKGFPYPARWTLTTPLEANIPLRKANLVQL*
>Pp1s19_221V6
MKTKLRTISITDGGPPQQLNESRFKYVSACRIILQFVFCIASIILGFRTSEEISLVVFQFRHVEDALSFNWFDRGSRRVV
GLTVAKGVSDLSLSGSSDSLVEPEEATFSSLPHLDARLPGPLAGSVKPTNWSTSTGVQVGRHKILIREWPHPDPVETMKA
HNLIARVQLEQERLHGVPNWKPVIVITPTYDRMFQAVYLTGLMHTLSLVRGPVTWIVIEAGGKTSRTADLLAQARVDNVV
HLEHSKSMPVYFESRWIMESHLRVEALRFVRKKKLEGVVVFADDSNVYSMEFFNLIQKVEWVGVLPLGVLGYAGFQDTSK
KKRRRRGSLLLGVVHKGQVPPKLDLQVQTLTRNLDGALHGWHAHRPLPLDWDSGKGSTVLDDRLQWAGFVLNARAVWAPE
TVRPQWLKGWQDWARLEEGVYLDLRSIFNDETHVEPLAENNIVRHWWIRAEGRPDFKYPSRRGWAFDSQPQIVLPARSTP
WREVDTSGKSAARQEKSTPSV*
>Pp1s78_128V6
MEMAQAYNMIARVQLEQHRLYEIKSWKPIIAITPTYLRTFQSLHLAGLMCTLSLVRGPVTWIVIEAGGISAETVELLKLA
RVHKLVHLGASAHLPRSLQDRRILDSHLRVEGLRYVREQNLEGVVVFADVGNVYSMQFFNEIQKISWVGSVPVGILGHAG
FEDPALSRHRDSLTESGVRVPSRRVVASPQAMLAFRNGVVQVQGPACDSFGNITGWHAIGSLSLDDELMKTNSAEETNLV
WAGFVLNARAVWVSDPDRPKWIQEWIKWACAEEGVYIDWRSLLRDEAKVETLGPCRSDKEVFVWWARIEAHSDSKYPSRW
DLDSPPEVVVPAKKTPWPDKVLSPSSQLPPVGKRRDGNRSDGRDGRTRQSQRRPHSVKGKTLGNQRETIATKNT*
>Pp1s248_13V6
MRPGGTLRNPRVRVKPITVGGLTELTTVTTLCSKRVSILRILTQCIFCIAALILGFRVSYEANLVRVLDVEETSRQNSQV
PIQRVHESNLRVFKSQNARLTPRGKSSQVYVGRHPILKRPWPHPDPIEMAQAYNMLARVQLEQQRLYGIENWKPIIAITP
TYFRTFQSLHLSGLMHTLSLVRRPVTWIVIEASGISAETAELLRQVRVHKLVHLGASEHLPRTLQDRIILEARLRTEGLR
YVREQNLEGVIVFADESNVYSMQFFDEVQKVKWVGALPVGTLGYAGFEDPALLRDKGFLKDSGARLFRRRLLEPLQEMPV
SRNTVLQVQGPTCDSSENITGWRAFRPLSLDDVLINEYRDEQTNLEWSGFVLNARTVWASAPDRPKWIREWVEWARPEQR
RYIDPRSLLSDETKVETLGSCGNGKAVLVWWARIEARSDSKYPPRWNLDLPLEVVVPARKTPWPEKIFPLSYPPPYVGKR
KVGNRSGGRGGRSRRGKRQPDSKISALVNQREVNATKGHIGHVTTLGLTWDYEIPM*
>Bd1g65750
MGSAALQDHAVGVGVGRAKKGSGGSQLWKKALLHSSLCFVMGFFTGFAPSSVSDWRSSSAVPVGGAAGGVGSSHVVRTLH
SAGAVGAMNRSLLAQGGGAVGIQAASDGPRPLLVVVTTTESTPTASGERAAVLTRMAHTLRLVPPPVLWVVVEAAPDVPA
TAKLLRDTGLLYRHLTYKDNFTAAEAAAGKERHHQRNAALEHIERHRLAGVVHFAGLADVFDLRFFDQLRQISTFGAWPV
ARMSQNERKVVVQGPACSASKVIGWFSKDFSNGSAGGTGTARSPEIDVHGFAFNSSVLWDPERWGRYPTSEPDKSQDSMG
FVQQVVLEDYSKVKGIPSDCSEIMVWRVDKTPSASSRQAPGNKRR*
>Bd2g37970
MGTGAAAAAERPKQAQRRGGHLWKRALLHFSLCFVMGFFTGFAPSSSSSWRSSAGGGGGLHPHGDQLAASRVAVNSDQHL
RLPPPSPEGSAAAGGGGATVDLDDDEEEGRGPRRMLIVVTTTRGGGEERRRRRPELLRLAHTLRLVRPPVVWVVVEPAAD
APATAEVLRGTGVMYRHLAFRPEENFTTAAAEAHAQRNAALAHVEKHRLSGVLHFADAAGVYDARFFDEIRQIEAFGTWP
VATMSAGEKKVVVEGPLCSASKVVGWFSRNFNDGTTRTVTYNTEADLNPAGAAGTRAHTIDVSGFAFNSSILWDPERWGR
PTSLPDTSQDSIKFVQEVVLEDRNKLKGIPSDCSQIMVWQYTVPSPIPLKKSPPKTHHRR*
>Bd2g00290
MDSAERSKKRMQLWRKGKAAVVQLAICFAIGALAPLAGTSSQSVAILRASFLPSLNVQHAPAVPDLGLLLIVTVTRPDND
GDGMSQEAALTRLGHTLRHVEPPMIWIVVGAKNRSASAVQVLRGTGVTFRHLTYAIENATGAGDDEGRQRNVALSHIERH
RLNGVIHFARASGVYDLRFFQQLRQTRGIAAWPTAAVSSADQRVTMQGPTCDSSRITGWYSKDSSSNDTQAPPPVSAQDA
SAVHNSSGISPEIHFSGLGFRSSILWESERLINKNNSSGEQTQDFIQFVRQMAVGDGETQKGIPSHCSESQIMLWHLDMP
RYTPQVEEQDTQKTRSPVEKDEDDYMT*
>Bd1g16540
MAPSPKKEKEKEKEKEKEKAWARGKGIRRRPLLLRRAMLHSSACFFTGVLIGGFISTPPSDHVLPHYNKYWDWDWSWNWN
WTSSAAADVVAAMINNHTNNYFLPRQQPAKQQPPMITSNLVVVMTCTELWEPERRAAGLSRTAHALRLVPPPLLWLVVEP
SREALPTARLLRGAGVVYRHLTYKDNFTDGVLERHHQRNVALGHVEQHRLDGVLLFAGLDHVYDHRLFQHLREIRTFGVW
SVATLVGGATAEMEGPVCARWAVTGTRSRSNKHPNMFAFRSTMLWDPTRWDRFPINQPDASQDSFKFMQRLVAEEYNKSR
GMPDPDCSEIMVWRGDQLI*
>Bd2g16840
MHNDIGMVSSRRNSTGAFHRDGQAKDWSQFADPSPSPKLLYSQSYVVMRGLLASLASLDFVLWSSRLRSTWRSPERSKSK
CLICKRVAFRLFVCFLVGIFIGFTPFFSVDVSQKIVSELPFDNGVVEREMVDGKVKELDAIVVQKEVEVIDEPEVEESPP
VPPMLDDEVDFVEASRAIPAINDLVIPVRKLLIVVTVTSVRPQQAYYLNRLAHVLKGVPPPLLWLVVEWPGTTFETEEIL
RSSGVMYRHLVCRKNITSVRKIAVCQRNNAIYHIKKHHLDGIVHFADEERSYMGDVFEEMRRIRRFGTWPVAIHDGSKYR
VVLEGPVCKGNRITGWNTIQKKGAPRRFPIGFSGFAFNSTMLWDPQRWNRPALDSVIVHSGGRGGLQESRFIEKLVKSER
QIEGLPDNCNRVMVWNFNLEPPRLNYPAGWSLWNNLEVDIPVT*
>Bd2g46410
MARRNAGAMQREGSVKDWSEFDPSPSPKMAYSQSYVAMRGLLTSLASLDLVLMSSSIKSAWAVILSHKHARSLERPKSKG
MGWERAMIRLSVCFMIGIFIGCTPLFPADLSKNMPSEKAVLPFDGDVIDRRQMIEHQGTELEPFVAEAEAEPMNEPQVED
SPPVPAMLDDEADFVEASSILRSVNDSGIVMRKQLIVVTATTVRPHQAYYLNRLVHVLKDVPPPLLWIVAEWPYQSRETV
EILRSSGIMYRHIVCNRNATNIRKIIVCQKNNAIFHIKKHRLDGIVHFADEERAYSVDLFEEMRKIRRFGTWPVATHVGT
KYRVALEGPLCKGDQVTGWHTNQGRGVLRRFPIGFSGFAFNSTILWDPKRWKSPTLESIILHSGGRGGLQESRFIERLVE
DESQMEGLADNCTRIMVWNFDLEPPQLNYPTGWLLQKNLDAVVPIT*
>Bd5g02350
MASIRRPHSPAKQQHLLRHHHPFASSSPPSSPLRHASSAATTSSSPRHHHGGSYPHPFLFFTRRPLPRFAAFFLLGSFLG
LLHFLSHLPLLPHLPVPTNASSSSPQFNHLQQQPALDQQQQATTLGLGGGGENNGDKLLIVVTPTRARASQAYYLSRMGQ
TLRLARPPVLWVVVEAGKPTPEAAHALRRTAVMHRYVGCCDKLAAAANANASIDYRPHQMNAGLEVVENHRLDGIVYFAD
EEGVYSLQLFDRLRQIRRFGTWPVPVISDGGNGVVLDGPVCKQNQVVGWHTSGEASKLQRFHVAMSGFAFNSTMLWDPKL
RSHQAWNSIRHPEMVEQGFQGTAFVEQLVEDESQMEGIPADCSQIMNWHVPFGSESLVYPKGWRVATNLDVIIPLK*
>Bd3g23120
MAAPCPPRRPISAPCFLICFLLGFVAGLFPFAHRHLHLDLHLPLPPAPTAVMEPFRNPSPLPLPPPGDQSPLPPSRDPSP
QPPPAPMATERKLLLVVTPTRARPLQAYYLGRLAHTLRLAPSPLLWLVVDDGAASRETAALLRGCGVMYRHLSSPDALQE
PPQRTRSRQHNRVLQQNAALDHIEHHRIHGIVYFADESHVYSLDLFRHLRQIRSFGTWPVAMLAAGKSKTILQGPVCNGS
RVVGWHTNEKTRRLRRFHVSMSGFAFNSTMLWDTRKRAHQAWNYIRLLDTVKEGFQETKFIEQLVEDETHMEGIPPGCSK
IMNFHLHLEDKGLVYPKGGQLTKNLDVVIPLNHEVKHTV*
>Bd1g33320
MMKSLLPQSQLRRSAAAASAAAARSSGGGAEGAASDGGAGAGARAASSSTFWFLLHALCCFISLFLGFRFSRLLFFLLFS
SSALYAASNNKSAAVLRAITTTTTTTTTTTTTTNTFTLSFAAAGNPPPSNPDNYTALDAAGDAATSGSTQSHVVVGRHGI
RIRPWPHPDPVEVMRAHRIMERVQEEQRRWYGIREPRQVLVVTPTYSRAFQALHLTGLLHSLRNVPYPLTWLVVEAGGTT
NGTASLLARSGLTFVHIPFPDRMPLEWADRHATENSMRLHALRVIRERKMDGVVVFADDSNVHSMELFDEVQKVQWMAAV
SVGILAHTGTAEQPRLSEEDKQNMPLPVQGPACNSSGHLAGWHTFNSLPFSGKTATVVGEAAPVLPRGLEWAGFVLNSRM
LWKEAEGKPDWVKDLDAVGENGEEIENPLTLLNDPSFVEPLGNCGKKILLWWLRVEARADSKFPQGWVIDPPLEVVIPAK
RTPWPETTTELSSELSGAKQEQEDRRLTRTTMLHAWICLPVEDCFFTSSCTCCAIIYTAIGVKKMVSKFRITYMHLNSEV
LCDHFLKHSFPFSGVAPDSAN*
>Bd5g24290
MKLPLSAGSPDAAALPESASKPSLPATWLILHALFCATSMAVGFRFSRLVVFLLFLPTPPMDPAAHLVSLVSPPVMLASA
NATAATITTTTTTTTTVTTTTTVAEAHHDHGHVHHGPVFVGRHAIRVRSWPHPDPAELIKAHHILAAVQDAQRSSRRRGA
EPVRPVIAVTPTATSALQAPCLTSLAHTLRIVDGPLLWIVAEPGHRTDAVAAVLSRSGLDFLHLAGPAGASTARLRMHAL
REIRKQRMDGVVVFADENGILRTELFDEAQKVKSVGAVPVGILGEDEGTKESFLQGPACDDAGKLVGYHVSEETLLPAER
GDMLLSSRLEWAGFVLNARVLWEGAPERPDWVRDLDAVDGAAHLDSPLALVTDAARVEPLAKCAQAALAWSLRSDALHEV
KFPHEWKFDPPLVNAASRQQSVVNTEDGH*
>PtrGT43A
MGSRSKKKVWKKAVHGCVMGTGAGGKASSSHVVASNKSVMHVASTHASNVNRSASVTSSKSAKKKKRRAVTSTDYGVRRA
NTRVWVVGSDSDVSRKTGMYRHVKNTDADHRNVARHHRSGVHAGSNVYDGDRVGTWVASANKNKVTGVCDSSVGWHKKMN
NTDKRHSSGNSSWDRWGRSSVTSNSKVKAADTKGDCSKMWRNVSKSSYHSTTGSTDASRRKI*
>PtrGT43B
MGSVERSKRRVQLWKKAIVHFGLCFVMGFFTGFAPAGKASIFTSHVAASNKSQSLPQPVEMTLHQQAASTPHASNVNRSL
IAETAVPAPPSSKESEHATFLGKEETESKLAPRRLAIIVTPTSTKDPYQGVFLRRLANTIRLVPPPLLWIVVEGQSDSDE
VSEVLRKTGIMYRHLVFKENFTDPEAELDHQRNVALRHIEKHRLSGIVHFAGLSNVYDLGFFDEIRQIEVFGTWPMALLS
ANEKKVIIEGPVCDSSQVIGWHLRKMNNETDKRPPIHISSFGFNSSILWDPERWGRPSSVQQTSQNSIKFVKQVALEDET
KLKGIPPEDCSKIMLWRLNLPTSKSPSYQENQEDKIV*
>PtrGT43C
MKFSLLQQSYNNRRSGSFRGSSAPLDSSPDNTIKSPAAIFWLFLHGICCLISLVLGFRFSRLVFFFLFSTSTTTTLYVTT
PFHPLSKTSDISNPLTNSANDLPVINKTVSSRVVVGRHGIRIRPWPHPNPSEVIKAHQIIERVQREQSNQFGVKSPRSLI
VVTPTYVRTFQTLHMTGVMHSLMLLPYDVVWIVVEAGGVTNETALIIAKSGVKTLHIGFNQKMPNSWEGRHRLETKMRLR
ALRVVREEKMDGIVMFADDSNMHSMELFDEIQNVKWFGAVSVGILVHSGGADETLLTAAAAMVDKEAEENLPNPVVPVQG
PACNASNKLVGWHTFNSLPYEGKSAVYIDDRATVLPRKLEWAGFMLNSRLLWKEAEDKPEWVKDMDLVDENIENPLALLK
DPSMVEPLGSCGRQVLLWWLRVEARADSKFPPGWIIDPPLEITVPSKRTPWPDAPPELPSNEKISVNQEQTAKRSSKTRS
PRSKRSSRSKRKHEVVLAETQVSARHSEQN*
>PtrGT43D
MKLSMLQQSYMNRRSASFRGSSAPLDSSTDNTIKSPAAIFWLLLHGFCCLISLVLGFRFSRLVFFFLFSTSTTTTLYIAT
PLPHLTKTNNNINDLPLEIPVINKTLSSSSRVVVGRHGIRIRPWPHPNPSEVMKAHQIIETVQREQRTQFGVKSPRTLIV
VTPTYVRTFQTLHLTGVMHSLMLVPYDVVWIVVEAGGATNETASIIAKSSIKTFHIGFTQKMPNSWEGRHKLETKMRLRA
LRVVREEMMDGIVMFADDSNMHSMELFDEIQNVKWFGAVSVGILAHSGGGGESSSAVAEKDVKPNLSNPAMPVQGPACNA
SNKLVGWHTFNSLPYEGKSAVYIDDRATVLPRKLEWAGFVLNSRLLLKEAQDKPEWVKDLDLVDENIESPLALLKDPSMV
EPLGSCGRQVLLWWLRVEARADSKFPPGWIIDPPLEITVPSKRTPWPDAPPELPSNKKLTINQEQTIKRSPKTRSPRSKR
RSKRKHEAKLVETQVSTRHSEQN*
>PtrGT43E
MASIRRTLSQVYQDRSYQNGVASAQAHKLFSTNNNSGKYSSLTSTSAVAAASVYLRRKGFRRSFYRCTIFFILGLLLGIF
PFGQVDNDINKHDFSFEMKPPHVNVQLDTKDNFALAAVSLGVEKTTPQLDRFSRFDYVERKQVIVITPTYNRALQAYFLN
RLGQVLRLVQPPLLWIVVEMTSASAETAEILRKTGVMYRHLVCVNKNNTNVKDRGVHQRNAGLEHIERHRLDGIVYFADD
DNVYSLQLFESLRNISHFGTWPVAMLAQSKNKAIVEGPVCNASQVIGWHTNEKSKRLRRFHVDMSGFAFNSTILWDPKRW
NRPFSNPIRQLDTVKEGFQETTFIEQVVEDESQMESVPPSCSRILNWHLHLDAHGLVYPRGWLLQKNLEVVQPIK*
>PtrGT43F
MASIRRTLSPVPRAGTLLNGEACQVASPLSKSSYSQSYPSSGGLLPSIFGPSDSQAFVYGVFSPRSSRPLERSKPEGQVW
KRALSHFFVCFVIGFRTWTVAKLTVNRNKDFVEGSICNGTQAIGWHVNESSRRFQRFDAGMSGFAFNSIIIWDPKRWHRP
TPEPIRQLEIVKDGFQVCTFIEQVVEHESQMEGLLEDCSGVMAWHLQLQFHILGSISPPIG*
>PtrGT43G
MASIRRTLSPVPRAGTLLNGEACQVASPLSKSSSSYSQSYPTSGGFLSSIFGLSDVQAFAYGVFSPRSSRPSERSKSKGQ
VWKRALFHFLVSFVIGVFIGLTPFVSMNLSTNPMSKHQAFSFEVVSTVGNFDKHEDMTRNATTIAERGGLENSTTLEPQV
KEEESGDGNSNGTSISLSLSEDVNLVSRKLLIIVTPTHARPLQAYYLSRLAHTLKLVQPPLLWIVVEMTLQSDHTADILR
RTGVMYRHLVCNKNLTDIKDRSVHQRNVALSHIEIHHLDGIVHFADDYNTYSADLFEQMRQIRRFGTWTVAKLTGNKNKD
FVEGPICNGTQVIGWHVNDSRRRFRRFHADMSGFAFNSTIIWDPKRWHRPTPEPIRQLDTVRDGFQVSSFIEQVVEDESQ
MEGLLEDCSRVMVWLLQLQSSNSLYPPKWFLDGNLDVITQAA*
